# Supplementary material for: A prokaryotic-like cardiolipin synthase is essential to maintain mitochondrial function, lipid homeostasis, and survival of the blood stage malaria parasite Plasmodium falciparum
Source: J Biol Chem. 2026 May 26;302(7):113188. doi: 10.1016/j.jbc.2026.113188 (PMC13330675; doi:10.1016/j.jbc.2026.113188)
Supplement: Supplementary Data 2 [file mmc2.xlsx]

## Sheet: Fig. 8 A,B
Quantification (nmoles/10^8 cells) of TCA cycle metabolites in the control and PfCLS-iKD parasites
		Control				PfCLS_iKD
Time point	Amino acids/Replicates	#1	#2	#3		#1	#2	#3
30 hpi	Succinate	624.04	733.27	601.37		252.21	223.82	449.69
	Malate	223.14	156.13	301.52		226.06	154.03	46.18
	Citrate	380.37	115.6	196.37		198.82	109.98	190.49
	Fumarate	479.55	179.05	171.27		250.42	162.38	135.67
	aKG	5.33	2.22	0.67		0.44	0.21	3.12
40 hpi	Succinate	2177.5	2571.93	2374.72		1042.71	1025.57	1034.14
	Malate	13378.5	12222.5	12800.5		6261.57	4445.36	5353.47
	Citrate	704.67	518.91	611.79		569.89	464.87	517.38
	Fumarate	1057.92	1162.79	1110.36		534.41	490.09	512.25
	aKG	50.81	56.3	53.56		23.88	27.73	25.81

## Sheet: Fig. 8 C, D
Quantification (nmoles/10^8 cells) of amino acid in the control and PfCLS-iKD parasites
		Control				PfCLS_iKD
Time point	Amino acids/Replicates	#1	#2	#3		#1	#2	#3
30 hpi	L-Valine	1.04854	0.982489	1.29947		0.813789		0.930145
	Ethanolamine	0.0238617	0.00197389	0.00293183		0.00262481	0.0397518	0.0879843
	L-Leucine	3.665	4.48891	5.3755		2.14214		2.7313
	L-Isoleucine	1.12249	1.43155	1.54943		0.664295	0.0647865	1.14357
	L-Proline_1	0.183627	0.368745	0.416006		0.170372	0.244254	1.23481
	Glycine	0.384299	1.08929	1.59113		0.683413	0.0282375	0.267354
	L-Serine	0.30209	0.579383	0.560836		0.105536	0.0307814	0.801263
	L-Threonine	0.662448	1.00768	0.943205		0.149269	0.0103014	0.265685
	b-Alanine	0.00104657	0.0134861	0.0127114		0.0100776	0.0017686	0.00189755
	L-Methionine	0.695287	1.13556	1.09467		0.0429168	0.0243526	1.23058
	L-AsparticAcid	1.3222	4.25637	3.96556		0.489213	0.00954901	0.0503301
	L-Proline_2	0.0496047	0.114919	0.113106		0.04447	0.387531	2.94303
	L-GlutamicAcid	2.26522	5.54511	5.3155		0.61928	0.279062	3.30865
	L-Phenylalanine_2	0.727445	1.3012	1.45214		0.165484	0.035457	1.05836
	L-Ornithine_2	0.0645432	0.0122029	0.0263994		0.0800059	0.0485711	0.419839
	L-Lysine_2	0.456614	2.04171	2.82387		0.743642	0.107199	3.9802
	L-Tyrosine_2	0.523787	0.916317	1.28126		0.251975	0.0517048	1.56508
40 hpi	L-Valine	3.42	3.75	3.58		2.63	4.04	3.34
	Ethanolamine	0.32	0.27	0.3		0.16	0.13	0.15
	L-Leucine	16.09	14.31	15.2		9.68	8.02	8.85
	L-Isoleucine	8.96	8.8	8.88		4.65	5.01	4.83
	L-Proline_1	8.15	5.31	6.73		4.87	3.35	4.11
	Glycine	1.49	2.7	2.09		1.09	2.06	1.58
	L-Serine	8.87	7.9	8.38		5.03	5.52	5.27
	L-Threonine	11.62	9.64	10.63		5	5.78	5.39
	Alanine	0.05	0.02	0.03		0	0.01	0.01
	L-Methionine	17.93	16.81	17.37		8.03	9.86	8.95
	L-AsparticAcid	0.43	0.29	0.36		0.38	0.44	0.41
	L-Proline_2	30.77	22.06	26.42		23.27	16.94	20.11
	L-GlutamicAcid	53.04	56.44	54.74		28.64	31.53	30.09
	L-Phenylalanine_2	13	13.76	13.38		6.97	10.06	8.51
	L-Ornithine_2	2.13	2.5	2.32		1.57	2.34	1.96
	L-Lysine_2	52.68	52.39	52.53		28.24	37.55	32.9
	L-Tyrosine_2	18.61	20.79	19.7		8.62	12.05	10.34
